# Supplementary material for: Systematic identification of cancer-associated-fibroblast-derived genes in patients with colorectal cancer based on single-cell sequencing and transcriptomics
Source: Front Immunol. 2022 Aug 29;13:988246. doi: 10.3389/fimmu.2022.988246 (PMC9465173; doi:10.3389/fimmu.2022.988246)
Supplement: Supplementary file 3 [file Table_1.xlsx]

## Sheet: pathway
Gene	OG.TSG
CDKN1A	CellCyle
CDKN1B	CellCyle
CDKN2A	CellCyle
CDKN2B	CellCyle
CDKN2C	CellCyle
CCND1	CellCyle
CCND2	CellCyle
CCND3	CellCyle
CCNE1	CellCyle
CDK2	CellCyle
CDK4	CellCyle
CDK6	CellCyle
RB1	CellCyle
E2F1	CellCyle
E2F3	CellCyle
STK4	HIPPO
STK3	HIPPO
SAV1	HIPPO
LATS1	HIPPO
LATS2	HIPPO
MOB1A	HIPPO
MOB1B	HIPPO
YAP1	HIPPO
WWTR1	HIPPO
TEAD1	HIPPO
TEAD2	HIPPO
TEAD3	HIPPO
TEAD4	HIPPO
PTPN14	HIPPO
NF2	HIPPO
WWC1	HIPPO
TAOK1	HIPPO
TAOK2	HIPPO
TAOK3	HIPPO
CRB1	HIPPO
CRB2	HIPPO
CRB3	HIPPO
LLGL1	HIPPO
LLGL2	HIPPO
HMCN1	HIPPO
SCRIB	HIPPO
HIPK2	HIPPO
FAT1	HIPPO
FAT2	HIPPO
FAT3	HIPPO
FAT4	HIPPO
DCHS1	HIPPO
DCHS2	HIPPO
CSNK1E	HIPPO
CSNK1D	HIPPO
AJUBA	HIPPO
LIMD1	HIPPO
WTIP	HIPPO
MAX	MYC
MGA	MYC
MLX	MYC
MLXIP	MYC
MLXIPL	MYC
MNT	MYC
MXD1	MYC
MXD3	MYC
MXD4	MYC
MXI1	MYC
MYC	MYC
MYCL	MYC
MYCN	MYC
ARRDC1	NOTCH
CNTN6	NOTCH
CREBBP	NOTCH
EP300	NOTCH
HES1	NOTCH
HES2	NOTCH
HES3	NOTCH
HES4	NOTCH
HES5	NOTCH
HEY1	NOTCH
HEY2	NOTCH
HEYL	NOTCH
KAT2B	NOTCH
KDM5A	NOTCH
NOTCH1	NOTCH
NOTCH2	NOTCH
NOTCH3	NOTCH
NOTCH4	NOTCH
NOV	NOTCH
NRARP	NOTCH
PSEN2	NOTCH
LFNG	NOTCH
ITCH	NOTCH
NCSTN	NOTCH
SPEN	NOTCH
JAG1	NOTCH
APH1A	NOTCH
FBXW7	NOTCH
FHL1	NOTCH
THBS2	NOTCH
HDAC2	NOTCH
MFAP2	NOTCH
CUL1	NOTCH
RFNG	NOTCH
NCOR1	NOTCH
NCOR2	NOTCH
MFAP5	NOTCH
HDAC1	NOTCH
NUMB	NOTCH
JAG2	NOTCH
MAML3	NOTCH
MFNG	NOTCH
CIR1	NOTCH
CNTN1	NOTCH
MAML1	NOTCH
MAML2	NOTCH
NUMBL	NOTCH
PSEN1	NOTCH
PSENEN	NOTCH
RBPJ	NOTCH
RBPJL	NOTCH
RBX1	NOTCH
SAP30	NOTCH
SKP1	NOTCH
SNW1	NOTCH
CTBP1	NOTCH
CTBP2	NOTCH
ADAM10	NOTCH
APH1B	NOTCH
ADAM17	NOTCH
DLK1	NOTCH
DLL1	NOTCH
DLL3	NOTCH
DLL4	NOTCH
DNER	NOTCH
DTX1	NOTCH
DTX2	NOTCH
DTX3	NOTCH
DTX3L	NOTCH
DTX4	NOTCH
EGFL7	NOTCH
NFE2L2	NRF1
KEAP1	NRF1
CUL3	NRF1
EIF4EBP1	PI3K
AKT1	PI3K
AKT2	PI3K
AKT3	PI3K
AKT1S1	PI3K
DEPDC5	PI3K
DEPTOR	PI3K
INPP4B	PI3K
MAPKAP1	PI3K
MLST8	PI3K
MTOR	PI3K
NPRL2	PI3K
NPRL3	PI3K
PDK1	PI3K
PIK3CA	PI3K
PIK3CB	PI3K
PIK3R1	PI3K
PIK3R2	PI3K
PIK3R3	PI3K
PPP2R1A	PI3K
PTEN	PI3K
RHEB	PI3K
RICTOR	PI3K
RPTOR	PI3K
RPS6	PI3K
RPS6KB1	PI3K
STK11	PI3K
TSC1	PI3K
TSC2	PI3K
TGFBR1	TGF-Beta
TGFBR2	TGF-Beta
ACVR2A	TGF-Beta
ACVR1B	TGF-Beta
SMAD2	TGF-Beta
SMAD3	TGF-Beta
SMAD4	TGF-Beta
ABL1	RAS
EGFR	RAS
ERBB2	RAS
ERBB3	RAS
ERBB4	RAS
PDGFRA	RAS
PDGFRB	RAS
MET	RAS
FGFR1	RAS
FGFR2	RAS
FGFR3	RAS
FGFR4	RAS
FLT3	RAS
ALK	RAS
RET	RAS
ROS1	RAS
KIT	RAS
IGF1R	RAS
NTRK1	RAS
NTRK2	RAS
NTRK3	RAS
SOS1	RAS
GRB2	RAS
PTPN11	RAS
KRAS	RAS
HRAS	RAS
NRAS	RAS
RIT1	RAS
ARAF	RAS
BRAF	RAS
RAF1	RAS
RAC1	RAS
MAP2K1	RAS
MAP2K2	RAS
MAPK1	RAS
NF1	RAS
RASA1	RAS
CBL	RAS
ERRFI1	RAS
CBLB	RAS
CBLC	RAS
INSR	RAS
INSRR	RAS
IRS1	RAS
SOS2	RAS
SHC1	RAS
SHC2	RAS
SHC3	RAS
SHC4	RAS
RASGRP1	RAS
RASGRP2	RAS
RASGRP3	RAS
RASGRP4	RAS
RAPGEF1	RAS
RAPGEF2	RAS
RASGRF1	RAS
RASGRF2	RAS
FNTA	RAS
FNTB	RAS
RCE1	RAS
ICMT	RAS
MRAS	RAS
PLXNB1	RAS
MAPK3	RAS
ARHGAP35	RAS
RASA2	RAS
RASA3	RAS
RASAL1	RAS
RASAL2	RAS
RASAL3	RAS
SPRED1	RAS
SPRED2	RAS
SPRED3	RAS
DAB2IP	RAS
SHOC2	RAS
PPP1CA	RAS
SCRIB	RAS
PIN1	RAS
KSR1	RAS
KSR2	RAS
PEBP1	RAS
ERF	RAS
PEA15	RAS
JAK2	RAS
IRS2	RAS
TP53	TP53
MDM2	TP53
MDM4	TP53
ATM	TP53
CHEK2	TP53
RPS6KA3	TP53
CHD8	WNT
LEF1	WNT
LGR4	WNT
LGR5	WNT
LRP5	WNT
LRP6	WNT
LZTR1	WNT
NDP	WNT
PORCN	WNT
RSPO1	WNT
SFRP1	WNT
SFRP2	WNT
SFRP4	WNT
SFRP5	WNT
SOST	WNT
TCF7L1	WNT
TLE1	WNT
TLE2	WNT
TLE3	WNT
TLE4	WNT
WIF1	WNT
ZNRF3	WNT
CTNNB1	WNT
DVL1	WNT
DVL2	WNT
DVL3	WNT
FRAT1	WNT
FRAT2	WNT
FZD1	WNT
FZD10	WNT
FZD2	WNT
FZD3	WNT
FZD4	WNT
FZD5	WNT
FZD6	WNT
FZD7	WNT
FZD8	WNT
FZD9	WNT
WNT1	WNT
WNT10A	WNT
WNT10B	WNT
WNT11	WNT
WNT16	WNT
WNT2	WNT
WNT3A	WNT
WNT4	WNT
WNT5A	WNT
WNT5B	WNT
WNT6	WNT
WNT7A	WNT
WNT7B	WNT
WNT8A	WNT
WNT8B	WNT
WNT9A	WNT
WNT9B	WNT
AMER1	WNT
APC	WNT
AXIN1	WNT
AXIN2	WNT
DKK1	WNT
DKK2	WNT
DKK3	WNT
DKK4	WNT
GSK3B	WNT
RNF43	WNT
TCF7	WNT
TCF7L2	WNT
CHD4	WNT
